# Supplementary material for: Exosome-shuttled miR-216a-5p from hypoxic preconditioned mesenchymal stem cells repair traumatic spinal cord injury by shifting microglial M1/M2 polarization
Source: J Neuroinflammation. 2020 Feb 4;17:47. doi: 10.1186/s12974-020-1726-7 (PMC7001326; doi:10.1186/s12974-020-1726-7)
Supplement: Supplementary file 7 — Additional file 7: Table S1. The primer sequences used in this work. [file 12974_2020_1726_MOESM7_ESM.xls]

## Sheet: Sheet1
Primer sequences:
	Forward	Reverse
mmu-miR-216a-5p	5'-GGGTAATCTCAGCTGGCAA-3'	5'-CAGTGCGTGTCGTGGAGT-3'
mmu-miR-99b-3p	5'-ATCAAGATCAGAGACTCTGCTC-3'	5'-GTGCAGCCGTAGGCTCCGCTC-3'
mmu-miR-301a	5'-ACACTCCAGCTGGGCAGTGCAATAGTATTGTC-3'	5'-CTCAACTGGTGTCGTGGA-3'
mmu-miR-126	5'-CGCGCCGTACCGTGAGTAA-3'	5'-GTGCAGGGTCCGAGG-3'
mmu-miR-210-3p	5'-TAGCAAGAGAACCATTACCA-3'	5'-GAACATGTCTGCGTATCTC-3'
U6	5'-GCTTCGGCAGCACATATACTAAAAT-3'	5'-CGCTTCACGAATTTGCGTGTCAT-3'
TLR4	5'-TCAGCAAAGTCCCTGATGACATTCC-3'	5'-AGAGGTGGTGTAAGCCATGCCA-3'
iNOS	5'-GCTCGCTTTGCCACGGACGA-3'	5'-AAGGCAGCGGGCACATGCAA-3'
TNF-α	5'-CCCTCCTGGCCAACGGCATG-3'	5'-TCGGGGCAGCCTTGTCCCTT-3'
IL-1β	5'-GCCTCGTGCTGTCGGACCCATAT-3'	5'-TCCTTTGAGGCCCAAGGCCACA-3'
Arg1	5'-CTATGTGTCATTTGGGTGGA-3'	5'-TCTGGGAACTTTCCTTTCAG-3'
CD206	5‘-CAAGGAAGGTTGGCATTT-3’	5'-CCTTTCAGTCCTTTGCAAGC-3'
YM1/2	5'-CAGGGTAATGAGTGGGTTGG-3'	5'-CACGGCACCTCCTAAATTGT-3'
β-actin	5'-CGCACCACTGGCATTGTCAT-3'	5'-TTCTCCTTGATGTCACGCAC-3'
